# Supplementary material for: Valorization Strategy for Leather Waste as Filler for High-Density Polyethylene Composites: Analysis of the Thermal Stability, Insulation Properties and Chromium Leaching
Source: Polymers (Basel). 2021 Sep 28;13(19):3313. doi: 10.3390/polym13193313 (PMC8512770; doi:10.3390/polym13193313)
Supplement: Supplementary file 1 [file polymers-13-03313-s001.zip]

Archive with 1 entries (1 files):
- polymers-1329139-supplementary.pdf
